# Supplementary material for: A high performance computing technology powered multimedia fusion model in university English translation
Source: PeerJ Comput Sci. 2023 Oct 6;9:e1608. doi: 10.7717/peerj-cs.1608 (PMC10588685; doi:10.7717/peerj-cs.1608)
Supplement: Supplemental Information 1 [file peerj-cs-09-1608-s001.zip]

Archive with 7 entries (7 files):
- Code/Draw.m
- Code/fitness.m
- Code/GCN.m
- Code/licheng.m
- Code/main.m
- Code/mutate.m
- Code/polymerization.m
