# Supplementary material for: A high performance computing technology powered multimedia fusion model in university English translation
Source: PeerJ Comput Sci. 2023 Oct 6;9:e1608. doi: 10.7717/peerj-cs.1608 (PMC10588685; doi:10.7717/peerj-cs.1608)
Supplement: Supplemental Information 1 [file peerj-cs-09-1608-s001.zip › Code/Draw.m]

function DrawPath(minbestpop1,xy)
%% »­Â·¾¶º¯Êý
%ÊäÈë
% maxbestpop1  ´ý»­Â·¾¶   
% xy      ¸÷³ÇÊÐ×ø±êÎ»ÖÃ
r=[minbestpop1,minbestpop1(1)]; %×îÓÅ½â(¸öÌå)

nx=size(r,2); % nx=23
figure;
hold on;                   %ÎªÄÜ¹»Ê¹µ±Ç°Öá¼°Í¼ÐÎ±£ÁôÏÂÀ´¶ø²»±»Ë¢ÐÂ£¬²¢½ÓÊÜ¼´½«»æÖÆµÄÐÂµÄÇúÏß
plot(xy(:,1),xy(:,2),'o','color',[0,0,0]);
plot(xy(r(1),1),xy(r(1),2),'rv','MarkerSize',20)
for i=1:size(xy,1)
    text(xy(i,1)+0.2,xy(i,2)+0.2,num2str(i),'color',[0,0,1]);
    %set(gca,'Fontsize',15)
end
for i=1:nx-1
      xx=[xy(r(i),1),xy(r(i+1),1)];
      yy=[xy(r(i),2),xy(r(i+1),2)];
      plot(xx,yy,'-','color',[0,0,0]);
      hold on;
 end
box on;
%A=xy(R,:);
%row=size(A,1);
%for i=2:row
    %[arrowx,arrowy] = dsxy2figxy(gca,A(i-1:i,1),A(i-1:i,2));%×ø±ê×ª»»
    %annotation('textarrow',arrowx,arrowy,'HeadWidth',8,'color',[0,0,1]);
%end
hold off
xlabel('ºá×ø±ê')
ylabel('×Ý×ø±ê')
title('¹ì¼£Í¼')
box on
