# Supplementary material for: A high performance computing technology powered multimedia fusion model in university English translation
Source: PeerJ Comput Sci. 2023 Oct 6;9:e1608. doi: 10.7717/peerj-cs.1608 (PMC10588685; doi:10.7717/peerj-cs.1608)
Supplement: Supplemental Information 1 [file peerj-cs-09-1608-s001.zip › Code/fitness.m]

function [fit,fitx]=fitness(D,Q,chrom,TT,ET,L,ZX,EL,CCT,CCL,CT,CL,qmax,c0,c1,k,v,n,nind,pp,SS,ww,w)
% chrom  ±ä¸üºóµÄ³õÊ¼ÖÖÈº
% D  ½Úµã¾àÀë¾ØÕó
% Q  ½ÚµãµÄÐèÇóÁ¿¾ØÕó
% ET,EL 
%ELL
% CT,CL
% dmax  µ¥³µ×î´óÐÐÊ»¾àÀë
% qmax  ³µÁ¾×î´óÔØ»õÁ¿ 
% fitmax  Ò»¸öºÜ´óµÄÖµÌæ´úÊÊÓ¦Öµ
% c0  ·¢³µ³É±¾
% c1  µ¥Î»ÔËÊä³É±¾
% k   ³õÊ¼Éè¶¨³µÁ¾Êý
% n ¿Í»§µãÊý
% nind  ÖÖÈº¸öÊý
% fitx  ÊÊÓ¦Öµµ¹Êý
% fit  ÊÊÓ¦Öµ
% pp    ²úÆ·µ¥¼Û
% GG    °ü×°³É±¾
% g    µ¥Î»°ü×°¼Û¸ñ
% FF   ËðºÄ³É±¾
% È¾É«Ìå½âÂë
qq1=0;
N=n+k-2;
chrom1=zeros(nind,N);    % Çå¿Õ³õÊ¼ÖÖÈº
for i=1:nind
    a=chrom(i,:);        %³õÊ¼ÖÖÈºµÄÄ³Ò»ÐÐ
    b=sort(randperm(N)); %¶ÔNÓÉÐ¡µ½´óÅÅÁÐ
    aa=sort(a);          %¶ÔaÓÉÐ¡µ½´ó½øÐÐÅÅÐò
    bb=zeros(1,N);        %Áãµã»¯
    for i1=1:N
        for i2=1:N
            if a(i1)==aa(i2)
               bb(i1)=b(i2);
               aa(i2)=0;
                break;
            end
        end
    end
    chrom1(i,:)=bb;% ½âÂëºóµÄÈ¾É«Ìå×é
end
% ÐéÄâ½Úµã×ª»»
for j=1:nind
    for j1=1:size(chrom1,2)   
        if chrom1(j,j1)>n 
           chrom1(j,j1)=1;% ½«³¬¹ý½ÚµãÊýµÄ×ª»»ÎªÔ­½Úµã1
        end
    end
end
A=ones(nind,1);
chrom1=[A,chrom1,A];
d=0;
qq=0;
FF=0;
G=0;
nn=0;
cfe=0;
cost=0;
dis=0;   %±íÊ¾ÐÐÊ»¾àÀëµÄÀÛ¼Ó
ave_v=25;
% ÊÊÓ¦Öµ¼ÆËã
[nx,ny]=size(chrom1);
for i=1:nx
   B=chrom1(i,:);
   start = 0;
    for j=1:ny-1
        d=d+D(B(j),B(j+1));    % ´ÓÒ»¸ö½Úµãµ½ÁíÒ»¸ö½ÚµãµÄ¾àÀë   £¤#%%66ÐÐµÄqqÕâ¸ö±äÁ¿ÀÛ¼Ó£¬µ«ÊÇ1´ÎÑ­»·½áÊøºó£¬Ó¦¸ÃÇåÁã
        Z=Q(B(j+1));          % ¸÷¸ö½ÚµãÐèÇóÁ¿
     %% ³µÁ¾Òª³ö·¢µÄÊ±¿Ì      
        if B(j)==1                %ÅÐ¶ÏÊÇ·ñ´ÓÅäËÍÖÐÐÄ³ö·¢
           t=SS(B(j+1));
           start = SS(B(j+1));%Ñ¡Ôñ³µÁ¾´ÓÅäËÍÖÐÐÄ³ö·¢µÄÊ±¼ä,Õâ¸öµØ·½ÊÇµÃÐÞ¸Ä°É£¬¸ÄÎªt=SS(B(j+1))
        end
%         if B(j)==1                %Ä£ÄâµÄ £¬ÅÐ¶ÏÊÇ·ñÊÇ1 - 1
%             if B(j+1)==1
%             t=0;
%             end
%         end
        %%
        %%ÂúÒâ¶ÈºÍ³Í·£³É±¾
        a=t+d/v;                % ÀíÂÛµ½´ïÊ±¼ä      ³µÁ¾¿ªÊ¼³ö·¢µÄÊ±¼ä+³µÁ¾ÔÚÂ·ÉÏÐÐÊ»µÄÊ±¼ä=³µÁ¾µ½´ï·þÎñµãµÄÊ±¼ä   ³µÁ¾µÄ³ö·¢Ê±¿Ì²»Ó¦¸ÃÎª0Ñ½£¡£¡£¡£¡£¡Ó¦¸ÃÕûÒ»¸ö³ö·¢Ê±¿Ì±í£¬ÉÏÃæÊÇ¼ÓÉÏÁË³ö·¢Ê±¿Ì±í
        if a<ET(B(j+1)) 
            u=0;
            cfe0=500000;         
         else if a>EL(B(j+1))
                 u=0;
                 cfe0=500000;   
            else if a<=ZX(B(j+1)) && a>=L(B(j+1))
                    u=1;
                    cfe0=0;
                else if a<L(B(j+1)) && a>=ET(B(j+1))
                        u=1-CT(B(j+1))*(L(B(j+1))-a);     
                        cfe0=CCT(B(j+1))*(a-L(B(j+1)));          
                    else if   a<=EL(B(j+1)) && a>ZX(B(j+1))
                             u=1-1/exp(CL(B(j+1))*(EL(B(j+1))-a));
                             cfe0=1/exp(CCL(B(j+1))*(a-ZX(B(j+1))))-1;                            
                        end
                    end    
                end 
             end
        end
%         UU=u*Z; %Õâ¸öµØ·½µÄÉÏÃæÓ¦¸Ã¼ÓÉÏ  if B(j+1)==1  u=0;cfe0=0;end   122--124ÐÐ¿ÉÒÔÉ¾È¥£¡   if B(j+1)==1 cfe0=0; end£¡~@£¡£¡£¡£¡£¡£¡£¡£¡£¡£¡#£¤@#@£¤%%£¤ ¸ÄÒ»ÏÂ
%         nn=nn+UU; 
        cfe=cfe+cfe0;  %Èç¹ûÅäËÍ³µÁ¾ÊÇÔÚÅäËÍÖÐÐÄ£¬ÄÇÃ´»ùÓÚÊ±¼ä´°ÅÐ¶ÏµÄ¹Ë¿ÍÂúÒâ¶ÈÎª1£¬¶ø³Í·£³É±¾Îª0.
        %%
        %%»õËð³É±¾
        m=Z*(1-exp(-w*(a-start)));     % ËðºÄÉÌÆ·µÄÊýÁ¿  wÕâ¸öÏµÊýÓ¦¸ÃÉèÖÃµÄÐ¡Ò»Ð©
        f=m*pp;                 % ËðºÄÉÌÆ·µÄ³É±¾
        G=f+G;           %¸öµã»õËð³É±¾Ö®ºÍ
        %%
        
        qq=qq+Q(B(j+1));      % ÀÛ¼ÓµÚÒ»¸öÈ¾É«ÌåµÄ¿Í»§ÐèÇóÁ¿   #$%%ºóÃæÓ¦¸Ã¼ÓÉÏ qq1=0;qq1=qq1+qq; ²¢ÇÒ200ÐÐµÄ MM=abs((nn-FF)/qq) £¬qq»»Îªqq1
%         qq1=qq1+qq;        
%         FF=FF+m;         %¸÷½ÚµãËðºÄÉÌÆ·µÄÀÛ¼Ó
%         MM=abs((nn-FF)/qq1);% ¿Í»§ÂúÒâ¶È

         if B(j+1)==1   %»Øµ½ÅäËÍÖÐÐÄ£¬ÂúÒâ¶ÈºÍ³Í·£³É±¾¾ù¹éÎª0.
            u=0;
            cfe0=0;
         end
        dis=dis+d; %²»¹Ü»á²»»áÅäËÍÖÐÐÄ£¬¾àÀë¶¼ÊÇÐèÒªÀÛ¼ÓµÄ¡£
         if B(j)==1
             if B(j+1)==1
                 cfe=0;     %ÔÚ¿¼ÂÇÕâ¸öÊÇ²»ÊÇÓ¦¸ÃÈ¥µô¡£~£¡@##£¤£¤%%#£¡£¤%¡­¡­¡­¡­¡­¡­&&#£¤£¤
                 cfe0=0;   %Ó¦¸Ã±íÊöÎªcfe=0;cfe0=0£»Ëæºó¸ü¸ÄÏÂ!!!!!!!~~~#$@#$@%!$!$
                 dis=0;
               % nn=0;     Õâ¸ö¿ÉÒÔÈ¥µô
             end
         end
         
%          if B(j+1)==1   %ÕâÊÇÅÐ¶Ï´Ó¿Í»§µãµ½ÅäËÍÖÐÐÄÊ±£¬Ò²¾ÍÊÇ·µ»Ø³µ³¡Ê±£¬¾Í²»²úÉú³Í·£·ÑÓÃ
%              cfe0=0;     ¿ÉÒÔÉ¾È¥£¬ÒòÎªºÍÉÏÃæÖØ¸´
%          end
          
          
         
        if B(j+1)==1    %ÅÐ¶Ï³µÁ¾ÊÇ·ñ»Øµ½ÅäËÍÖÐÐÄ
            if qq>qmax 
                cost=500000;%ÕâÊÇ¸ü¸ÄºóµÄ
                 break;   %  ÕâÀïÒª¼ÓÉÏÂð£¿ÊÇµÄ¡£Èç¹ûÂú×ãÕâ¸öÌõ¼þ£¬ÔòÖ±½ÓÌø×ªµ½199ÐÐµÄend.
%                 cost0=dis*c1+cfe;   %ÕâÀï½«break£»¸ÄÎªcost0=dis*c1+cfe; cost=cost+cost0;ÒòÎªÏë±£ÁôÕâ¸ö½â
%                 cost=cost+cost0;
            else
                cost0=dis*c1+cfe;
                cost=cost+cost0;  % ÔËÊä³É±¾¼Ó³Í·£³É±¾
            end
            d=0; 
            dis=0;
            t=0;  
            cfe=0;        
            v=35;
            qq=0;%ÕâºóÃæÊÇÓ¦¸Ã¼ÓÉÏqq=0;µÄ¡£ÒòÎªÔÚÒ»Á¾³µÅäËÍ½áÊøºó£¬Ó¦¸ÃÖØÐÂ¼ÆËãqqµÄÖµ¡£
        else
            t=t+d/v+TT(B(j+1));    %³µÁ¾¿ªÊ¼³ö·¢Ê±¼ä+³µÁ¾ÔÚÂ·ÉÏÐÐÊ»µÄÊ±¼ä+³µÁ¾ÔÚ¸ÃµãµÄ·þÎñÊ±¼ä=ÔÚ¸ÃµãµÄ·þÎñ½áÊøÊ±¼ä£¬£¬£¬Ò²¾ÍÊÇÏÂÒ»¸öÅäËÍµãµÄ³ö·¢Ê±¼ä
            d=0;
      %%   ²»Í¬Ê±¼ä£¬²»Í¬ÌìÆø×´¿öÏÂµÄ³µËÙ          
          switch ww                                          %·þÎñ½áÊøÊ±¼ä=ÏÂÒ»¸öÅäËÍµãµÄ³ö·¢Ê±¼ä
                case 1  %ÇçÌì
                      if    (t>=0) && (t<6)||(t>=22) && (t<24)  
                            factor=0;
                      elseif(t>=6) && (t<8)
                            factor=0.225*t-1.35;
                      elseif (t>=8) && (t<12)
                            factor=-0.05*t+0.85; 
                      elseif (t>=12) && (t<18)
                            factor=t/30-0.15;
                      elseif (t>=18) && (t<22)
                            factor=-0.1125*t+2.475;
                      end
              case 2 %ÓêÌì
                      if   (t>=0) && (t<6)||(t>=22) && (t<24)
                            factor=0.2;
                     elseif(t>=6) && (t<8)
                            factor=0.2*t-1;
                     elseif (t>=8) && (t<12)
                            factor=-0.05*t+1;
                     elseif (t>=12) && (t<18)
                            factor=t/30;
                     elseif (t>=18) && (t<22)
                            factor=-0.1*t+2.4;
                      end
             case 3 %Ñ©Ìì
                     if    (t>=0) && (t<6)||(t>=22) && (t<24)
                            factor=0.5;
                     elseif(t>=6) && (t<8)
                            factor=0.1*t-0.1;
                     elseif (t>=8) && (t<12)
                            factor=-0.05*t+1.1;
                     elseif (t>=12) && (t<18)
                            factor=t/30+0.1;
                     elseif (t>=18) && (t<22)
                            factor=-0.05*t+1.6;
                     end
            case 4 %ÎíÌì
                    if     (t>=0) && (t<6)||(t>=22) && (t<24)
                           factor=0.5;
                    elseif(t>=6) && (t<8)
                           factor=0.05*t+0.2;
                    elseif (t>=8) && (t<12)
                           factor=-0.075*t+1.2;
                    elseif (t>=12) && (t<18)  
                           factor=0.025*t;
                    elseif (t>=18) && (t<22)
                           factor=0.0125*t+0.225;
                    end 
          end
             v=ave_v*(1-factor); % v±íÊ¾²»Í¬ÌìÆø£¬²»Í¬Ê±¶ÎÏÂµÄ³µÁ¾ËÙ¶È                   
        end 
%           t=d/v+TT(B(j+1));
%           d=0;
    end   %   ÓëbreakÏà¶ÔÓ¦129ÐÐµÄbreak
    k0=k;
    for jj=1:size(B,2)-1    
      if B(jj+1)-B(jj)==0
      k0=k0-1;%  ·¢³µÁ¿
      end
    end
   %fit(i)=(k0*c0+cost+G-MM);%ÔÙ¼ÓÉÏ·¢³µ³É±¾
   fit(i)=(k0*c0+cost+G);
   fitx(i)=1/fit(i);
 end
end
