# Supplementary material for: A high performance computing technology powered multimedia fusion model in university English translation
Source: PeerJ Comput Sci. 2023 Oct 6;9:e1608. doi: 10.7717/peerj-cs.1608 (PMC10588685; doi:10.7717/peerj-cs.1608)
Supplement: Supplemental Information 1 [file peerj-cs-09-1608-s001.zip › Code/GCN.m]

function chrom=crossover(chrom)
pc=0.6;                % ½»²æ¸ÅÂÊ
[nx,ny]=size(chrom);   % nx=80;ny=26
for i=1:nx/2           % Á½Á½½»²æ 1:40
    if pc>=rand      
        a=randperm(nx);  %Ëæ»ú²úÉú1µ½80µÄÕûÊý
        c=randperm(ny);  %Ëæ»ú²úÉú1µ½26µÄÕûÊý
        d=[c(1),c(2)];   
        e=sort(d);                % ½«dÖÐµÄÁ½¸öÊý½»»»Î»ÖÃ  Êµ¼ÊÊÇ½«dÖÐµÄÊý°´ÕÕ´ÓÐ¡µ½´óµÄË³Ðò½øÐÐÅÅÁÐ
        f=chrom(a(1),e(1):e(2));  % a(1£©Ëù¶ÔÓ¦µÄÈ¾É«ÌåÖÐ´ÓµÚe(1£©µ½µÚe(2)¸ö
        g=chrom(a(2),e(1):e(2));  % Í¬ÉÏ
        chrom(a(1),e(1):e(2))=g;  % ½»»»Î»ÖÃ
        chrom(a(2),e(1):e(2))=f;
    end
end
chrom;        
