# Supplementary material for: A high performance computing technology powered multimedia fusion model in university English translation
Source: PeerJ Comput Sci. 2023 Oct 6;9:e1608. doi: 10.7717/peerj-cs.1608 (PMC10588685; doi:10.7717/peerj-cs.1608)
Supplement: Supplemental Information 1 [file peerj-cs-09-1608-s001.zip › Code/licheng.m]

function licheng(r,D)
[nx,ny]=size(r);
d=0;
for i=1:ny-1
    d=d+D(r(i),r(i+1));
    if r(i+1)==1
       d
       d=0;
    end
end
