# Supplementary material for: A high performance computing technology powered multimedia fusion model in university English translation
Source: PeerJ Comput Sci. 2023 Oct 6;9:e1608. doi: 10.7717/peerj-cs.1608 (PMC10588685; doi:10.7717/peerj-cs.1608)
Supplement: Supplemental Information 1 [file peerj-cs-09-1608-s001.zip › Code/main.m]

function main()

clear;
clc;   
tic; 
% ²ÎÊý³õÊ¼»¯
genmax=1000;
[xy,n,nind,D,Q,TT,ET,L,ZX,EL,CCT,CCL,CT,CL,qmax,c0,c1,k,v,pp,SS,ww,w]=datas();
%Éú³É³õÊÔÖÖÈº
chrom=initpop(nind,n,k,qmax);
gen=1; 
while gen<=genmax
     %¼ÆËãÊÊÓ¦Öµ¾ØÕó
     [fit,fitx]=fitness(D,Q,chrom,TT,ET,L,ZX,EL,CCT,CCL,CT,CL,qmax,c0,c1,k,v,n,nind,pp,SS,ww,w);
     %ÕÒ³ö×îÓÅ¸öÌåÊÊÓ¦Öµ                   ¾ÍÊÇÒª±í´ïÕÒ³öÕâÒ»´úÖÐ×îÐ¡µÄÊÊÓ¦¶ÈÖµ£¬²¢ÕÒ³öËù¶ÔÓ¦µÄÕû¸öÈ¾É«ÌåÖÐµÄµÚ¼¸ºÅ
     avefit(gen)=sum(fit)/nind;         % Æ½¾ùÊÊÓ¦Öµ   
     [bestfitc,bestindex]=min(fit);     % ÕÒ³öfit£¨1*80£©ÖÐ×îÐ¡µÄÄÇ¸ö¸³Öµ¸øbestfitc,ÕÒ³öÆäËùÔÚµÄÎ»ÖÃ¸³Öµ¸øbestindex
     bestindex=bestindex(1);
     bestfit(gen)=bestfitc;             % ×îÐ¡ÊÊÓ¦ÖµfitµÄ¼¯
     bestpop(gen,:)=chrom(bestindex,:); % ×îÓÅ¸öÌå¼¯
     
     %Ñ¡Ôñ
     chrom=select(chrom,fitx);
     %½»²æ
     chrom=crossover(chrom);
     %±äÒì
     chrom=mutate(chrom,avefit,gen);
     %¾«Ó¢²ßÂÔ
     chrom(1,:)=bestpop(gen,:);
     gen=gen+1;
end

bestpop;

y=bestfit;%¸÷´ú×îÓÅÊÊÓ¦Öµ


%ÕÒ³ö×îÓÅµÄÊÊÓ¦Öµ¡¢¸öÌå
[minbestfit,minindex]=min(bestfit);%È¡×îÓÅÊÊÓ¦ÖµµÄÎ»ÖÃ¡¢×îÓÅÊÊÓ¦Öµ
minindex=minindex(1);
%È¡×îÓÅ¸öÌå
minbestpop=bestpop(minindex,:);

%½âÂë×îÓÅÈ¾É«Ìå
a=randperm(size(minbestpop,2));  % size(minbestpop,2)=26
a1=sort(a);                      % ¶Ôa´ÓÐ¡µ½´óÅÅÁÐ
a2=sort(minbestpop);             % ¶Ô×îÓÅ¸öÌå´ÓÐ¡µ½´óÅÅÁÐ
a3=zeros(1,size(minbestpop,2));  % Çå¿ÕÈ«ÎªÁã
for i=1:size(minbestpop,2)
    for j=1:size(minbestpop,2)
        if minbestpop(i)==a2(j)
           a3(i)=a1(j);
           a2(j)=0;
           break;
        end
    end
end
a3;
for i=1:size(a3,2)   
     if a3(i)>n     
        a3(i)=1;    % ½«½Úµã£¨a3ÖÐµÄÊýÖµ£©´óÓÚ½ÚµãÊý£¨n=18£©µÄ×ª»»ÎªÔ­µã1
     end
end
a4=[1,a3,1];       % ´ÓÅäËÍÖÐÐÄ³ö·¢È»ºó»Øµ½ÅäËÍÖÐÐÄ£¬ËùÒÔÔÚa3µÄÇ°ºó¶¼¼ÓÉÏ1

%È¥ÖØ
for i=1:size(a4,2)-1
    if a4(i)-a4(i+1)==0
       a4(i)=0;
    end
end
ii=find(a4==0);    % º¯ÊýfindÊÇÕÒ³öÊý×éÖÐÄ³¸öÊýµÄÎ»ÖÃ
a4(ii)=[];         % ÈÃÕâÐ©ÕÒµ½µÄÊýÎª¿Õ
a4;
%×îÓÅ·½°¸
minbestpop1=a4;
minbestfit;%×îµÍÊÊÓ¦Öµ
C=a4;
ac=bestfitc;
%»­ÏßÂ·
DrawPath(minbestpop1,xy);
%µü´úÍ¼
figure
x=1:1:genmax;
plot(x,y,'r--')
%plot(x,y);
hold on
%plot(x,y1,'r--');%ÊÊÓ¦ÖµÆ½¾ùÊý
title('ÒÅ´«ÓÅ»¯¹ý³Ì')
xlabel('µü´ú´ÎÊý')
ylabel('×îÓÅÊÊÓ¦Öµ')
% axis([0,genmax,0,2000])
%Êä³ö×îÓÅ½â
disp('×îÓÅ½âÎª£º');
N=size(minbestpop1,2);
p=num2str(minbestpop1(1));
for i=2:N
    p=[p,'->',num2str(minbestpop1(i))];
end
disp(p);
disp(['×îÓÅ½âÎª£º',num2str(minbestpop1)]);
disp(['×îÓÅÊÊÓ¦¶ÈÎª£º',num2str(minbestfit)]);
disp(['×îÓÅ³É±¾Îª£º',num2str(ac)]);
s=0;
r=minbestpop1;
for i=1:size(r,2)-1
    s=s+D(r(i),r(i+1));
end
disp(['ÐÐÊ»Àï³Ì£º',num2str(s)]);

toc
