# Supplementary material for: A high performance computing technology powered multimedia fusion model in university English translation
Source: PeerJ Comput Sci. 2023 Oct 6;9:e1608. doi: 10.7717/peerj-cs.1608 (PMC10588685; doi:10.7717/peerj-cs.1608)
Supplement: Supplemental Information 1 [file peerj-cs-09-1608-s001.zip › Code/mutate.m]

function chrom=mutate(chrom,bestfit,gen)
% ±äÒìº¯Êý
g=gen;
pm=0.05;
k1=1/(1-pm);
while g>1&&bestfit(g)==bestfit(g-1)
      k1=k1+k1;         
      g=g-1;            
end                % ÊÊÓ¦¶ÈÇ÷ÓÚ²»±äÊ±Ôö´ó±äÒì¸ÅÂÊ¼õÐ¡±äÒì

pm=1-1./k1;

[px,py]=size(chrom);  % px=80;py=26
for i=1:px
    if pm>=rand       
         R=randperm(py);     % Ëæ»ú²úÉú1µ½26µÄÕûÊý
         chrom(i,R(1))=rand; % ´ËÊ±randÕâ¸öËæ»úÊý¾Í¸´ÖÆ¸øchromµÄµÚiÐÐ£¬µÚR(1)¸öÊý
    end
end
