# Supplementary material for: A high performance computing technology powered multimedia fusion model in university English translation
Source: PeerJ Comput Sci. 2023 Oct 6;9:e1608. doi: 10.7717/peerj-cs.1608 (PMC10588685; doi:10.7717/peerj-cs.1608)
Supplement: Supplemental Information 1 [file peerj-cs-09-1608-s001.zip › Code/polymerization.m]

function chrom=select(chrom,fitx)
totalfitx=sum(fitx);  %ÇóÊÊÓ¦ÖµÖ®ºÍ
fitx1=fitx/totalfitx; %µ¥¸ö¸öÌå±»Ñ¡ÔñµÄ¸ÅÂÊ
[px,py]=size(chrom);  % py=80;px=26
chrom1=zeros(px,py);  %


for i=1:px
   while chrom1(i,1)==0
         r=ceil(rand*px);
         if rand<fitx1(r)
            chrom1(i,:)=chrom(r,:);
         end
   end
end
chrom=chrom1;
